# Supplementary material for: Vascular, inflammatory and perceptual responses to hot water immersion: Impacts of water depth and temperature in young healthy adults
Source: Exp Physiol. 2025 Jul 29:10.1113/EP092761. Online ahead of print. doi: 10.1113/EP092761 (PMC13394111; doi:10.1113/EP092761)
Supplement: Supplementary file 1 — Supplementary Material: eph13944s‐sup‐0001‐SuppMat.xlsx [file EPH-9999-0-s001.xlsx]

## Sheet: Nude_mass
	40-Shoulder	40-Shoulder	40-Shoulder	42-Waist	42-Waist	42-Waist	40-Waist	40-Waist	40-Waist
	0	30	diff	0	30	diff	0	30	diff
1	96.7	96.3	-0.4	97.1	96.8	-0.3	97	96.5	-0.5
2	78.8	78.3	-0.5	77.9	77.5	-0.4	78.5	78.4	-0.1
3	78	77.7	-0.3	77.5	77.2	-0.3	77.3	77	-0.3
4	63.4	63	-0.4	62.1	61.8	-0.3	61.7	61.6	-0.1
5	88	87.8	-0.2	87.4	87	-0.4	89	88.8	-0.2
6	55.3	55.1	-0.2	55.3	55.2	-0.1	55.2	55.2	0
7	74.2	73.7	-0.5	75	74.9	-0.1	73.5	73.3	-0.2
8	67.5	67.1	-0.4	68.5	68.2	-0.3	70	69.8	-0.2
9	62.1	61.6	-0.5	62.4	62.1	-0.3	61.9	61.8	-0.1
10	86.1	85.7	-0.4	86.5	86	-0.5	87.1	86.8	-0.3
11	92.2	91.6	-0.6	92.4	91.9	-0.5	91.2	91.1	-0.1
12	55.7	55.3	-0.4	55.7	55.3	-0.4	56.6	56.4	-0.2
13	63	62.7	-0.3	63.7	63.4	-0.3	63.2	63	-0.2
14	76.2	75.7	-0.5	76	75.5	-0.5	76.3	76	-0.3
15	56.9	56.6	-0.3	57.2	56.9	-0.3	57.1	56.7	-0.4
16	63.5	63.2	-0.3	62.4	62.1	-0.3	62.6	62.5	-0.1
17	58.6	58	-0.6	59.4	59.2	-0.2	60.1	59.9	-0.2
18	74.5	73.9	-0.6	75.2	74.4	-0.8	74.8	74.4	-0.4
19	71.5	70.7	-0.8	71.8	71	-0.8	71.2	70.5	-0.7
20	77.5	76.6	-0.9	77.5	76.4	-1.1	77.8	77.1	-0.7
21	46.6	46.2	-0.4	46.3	46.2	-0.1	46.9	46.7	-0.2
22	111.2	110.9	-0.3	111.2	110.7	-0.5	110.7	110.4	-0.3
Mean	71.4667	71.019	-0.447619	71.4952	71.0905	-0.404762	71.5571	71.3048	-0.252381
SD	14.9629	14.9501	0.180607	14.9529	14.8467	0.247944	14.838	14.8031	0.180607

## Sheet: Rectal_temp
	40-Shoulder	40-Shoulder	40-Shoulder	40-Shoulder	40-Shoulder	40-Shoulder	40-Shoulder	42-Waist	42-Waist	42-Waist	42-Waist	42-Waist	42-Waist	42-Waist	40-Waist	40-Waist	40-Waist	40-Waist	40-Waist	40-Waist	40-Waist
	0	5	10	15	20	25	30	0	5	10	15	20	25	30	0	5	10	15	20	25	30
1	36.9	36.95	37	37.2	37.35	37.65	37.85	36.75	36.95	37.2	37.5	37.75	38.05	38.15	36.95	36.95	37.05	37.15	37.25	37.4	37.5
2	36.8	36.8	36.9	37.05	37.25	37.55	37.65	37	37	37.15	37.65	37.5	37.6	37.7	36.75	36.75	36.8	36.95	37.05	37.3	37.35
3	36.6	36.75	36.75	36.9	37.15	37.5	37.6	36.9	36.85	37.05	37.15	37.3	37.5	37.6	36.75	36.8	36.8	36.9	36.95	37.15	37.25
4	37	37	37.05	37.25	37.5	38	38.15	37.05	37.1	37.3	37.5	37.65	37.85	37.95	36.9	36.95	36.95	37	37.15	37.3	37.45
5	36.75	36.9	36.9	37.1	37.2	37.4	37.55	36.85	36.85	36.9	37.05	37.3	37.45	37.6	36.7	36.8	36.8	36.9	36.95	37.1	37.15
6	37.15	37.2	37.2	37.2	37.3	37.55	37.65	37.15	37.3	37.3	37.4	37.5	37.65	37.75	37	37.15	37.15	37.15	37.2	37.35	37.5
7	37.35	37.3	37.25	37.35	37.5	37.65	37.75	37.35	37.4	37.45	37.5	37.6	37.7	37.85	37.1	37.1	37.15	37.15	37.2	37.25	37.35
8	36.75	36.8	36.85	37.25	37.4	37.9	38.05	36.85	36.95	37.1	37.4	37.5	37.65	37.7	36.6	36.6	36.65	36.7	36.8	36.95	37.05
9	36.95	36.95	36.95	37.1	37.35	37.6	37.75	36.8	36.8	36.8	36.9	37.1	37.2	37.45	37.1	37.1	37.1	37.15	37.25	37.4	37.55
10	37	37.35	37.35	37.5	37.55	37.75	37.8	37.05	37.15	37.3	37.55	37.65	37.7	37.8	37.15	37.25	37.25	37.3	37.4	37.5	37.55
11	36.75	36.8	36.85	36.95	37.1	37.4	37.55	36.95	37.1	37.15	37.3	37.4	37.5	37.6	36.95	37.1	37.15	37.15	37.15	37.25	37.35
12	36.5	36.5	36.55	36.75	36.9	37.3	37.45	36.9	36.85	36.9	37.1	37.3	37.5	37.65	36.4	36.5	36.55	36.6	36.65	36.8	36.9
13	37.15	37.25	37.3	37.55	37.75	38.05	38.2	37.1	37.25	37.4	37.6	37.9	38.2	38.35	37.3	37.45	37.5	37.6	37.7	37.9	38
14	37.2	37.2	37.35	37.65	37.8	38	38.05	36.95	37.2	37.45	37.65	37.85	38.1	38.25	37.1	37.2	37.35	37.45	37.5	37.65	37.7
15	36.85	36.8	36.9	37.1	37.3	37.8	38	37.25	37.3	37.55	37.9	38.15	38.4	38.5	37.35	37.4	37.45	37.45	37.55	37.7	37.8
16	36.9	36.9	36.9	37	37.1	37.4	37.5	36.8	36.8	36.9	37.1	37.4	37.6	38	36.8	36.9	36.9	36.95	37.1	37.25	37.4
17	37.7	37.6	37.75	37.95	38.05	38.2	38.3	36.9	37.1	37.25	37.5	37.7	37.75	37.8	36.95	36.95	36.95	37.05	37.15	37.25	37.4
18	36.6	36.75	36.8	36.95	37.15	37.45	37.55	36.7	36.9	37.05	37.2	37.45	37.65	37.8	36.65	36.8	36.85	37	37.1	37.25	37.3
19	36.75	36.85	36.95	37.3	37.5	37.9	38	36.8	36.95	37.1	37.4	37.55	37.65	37.85	36.7	36.8	36.85	37.05	37.25	37.4	37.4
20	36.8	36.9	37	37.25	37.35	37.65	37.85	36.75	36.85	36.95	37.15	37.35	37.65	37.85	36.65	36.7	36.75	36.85	37	37.15	37.3
21	36.8	36.85	36.9	37.2	37.5	38.05	38.25	37.05	37.2	37.3	37.5	37.65	37.95	38.2	37.3	37.35	37.4	37.55	37.65	37.75	37.9
22	36.6	36.65	36.75	36.95	37.05	37.15	37.3	36.65	36.8	36.9	37.05	37.15	37.35	37.5	36.6	36.7	36.8	36.9	36.95	36.95	37
Average	36.9023	36.9568	37.0091	37.2045	37.3682	37.6773	37.8091	36.9341	37.0295	37.1568	37.3659	37.5318	37.7114	37.8591	36.8977	36.9682	37.0091	37.0886	37.1795	37.3182	37.4159
SD	0.278806	0.259255	0.264411	0.275123	0.268393	0.280615	0.28311	0.17821	0.188136	0.211736	0.249946	0.250022	0.284074	0.280151	0.259339	0.262563	0.265759	0.259088	0.262161	0.267504	0.273159

## Sheet: Heart_rate
	40-Shoulder	40-Shoulder	40-Shoulder	40-Shoulder	40-Shoulder	40-Shoulder	40-Shoulder	42-Waist	42-Waist	42-Waist	42-Waist	42-Waist	42-Waist	42-Waist	40-Waist	40-Waist	40-Waist	40-Waist	40-Waist	40-Waist	40-Waist
	0	5	10	15	20	25	30	0	5	10	15	20	25	30	0	5	10	15	20	25	30
1	52	69	80	91	98	105	98	55	77	93	99	120	109	108	48	67	72	76	88	93	88
2	68	78	82	86	96	106	101	68	85	94	97	96	98	99	68	76	80	86	89	88	88
3	53	72	80	88	92	96	103	61	80	90	99	106	108	116	57	68	79	82	93	101	108
4	43	48	56	64	71	78	78	53	67	83	83	91	96	93	50	61	71	68	80	89	82
5	49	56	64	71	74	76	78	49	55	64	71	71	81	85	46	57	61	70	78	76	78
6	53	57	61	65	69	74	75	63	65	72	83	85	91	93	55	61	61	64	65	76	77
7	57	67	84	101	96	91	97	60	63	67	74	81	78	82	61	63	70	70	81	79	88
8	45	64	71	78	82	87	94	48	70	81	90	91	90	90	47	59	64	66	68	71	75
9	37	44	50	57	64	71	73	34	49	55	63	64	62	75	40	48	59	51	61	66	59
10	66	72	78	83	91	98	103	64	77	80	88	91	88	96	62	68	73	69	79	77	80
11	43	55	69	82	83	84	88	43	66	88	90	88	93	96	41	45	64	64	79	79	82
12	39	46	55	64	68	72	81	38	52	63	80	82	84	90	46	51	51	51	59	62	66
13	73	81	98	116	122	128	120	70	94	99	111	135	142	141	72	81	85	88	105	109	108
14	57	63	77	90	91	92	94	55	85	93	91	103	104	111	56	78	80	76	86	87	86
15	81	83	90	97	105	112	114	77	95	102	105	118	112	115	67	76	80	83	99	104	101
16	51	59	61	63	73	83	85	51	67	72	80	89	95	113	50	59	62	65	68	80	90
17	69	84	94	105	107	109	110	74	95	112	130	122	123	131	77	82	91	96	105	103	98
18	48	59	62	66	78	90	83	48	75	77	85	85	108	101	51	65	63	72	70	80	73
19	61	76	94	91	96	101	94	62	93	95	108	109	110	114	65	81	82	90	95	102	105
20	47	73	90	88	91	94	101	48	76	82	93	98	98	107	53	70	73	84	81	90	90
21	59	72	83	93	98	103	94	60	90	105	112	111	106	114	64	77	88	99	100	100	102
22	57	71	82	93	114	135	134	60	113	114	133	144	140	141	61	79	89	92	108	105	111
Average	54.9091	65.8636	75.5	83.2727	89.0455	94.7727	95.3636	56.4091	76.7727	85.5	93.8636	99.0909	100.727	105.045	56.2273	66.9091	72.6364	75.5455	83.5	87.1364	87.9545
SD	11.3386	11.7404	14.0094	15.5966	15.5853	17.0152	15.2707	11.0783	16.0384	16.032	17.5778	19.9974	18.7138	17.654	10.0614	11.0751	11.0735	13.3264	14.6767	13.5973	14.0932

## Sheet: Leg_skin_temp
	40-Shoulder	40-Shoulder	40-Shoulder	40-Shoulder	40-Shoulder	40-Shoulder	40-Shoulder	42-Waist	42-Waist	42-Waist	42-Waist	42-Waist	42-Waist	42-Waist	40-Waist	40-Waist	40-Waist	40-Waist	40-Waist	40-Waist	40-Waist
	0	5	10	15	20	25	30	0	5	10	15	20	25	30	0	5	10	15	20	25	30
17	31.797	39.719	39.843	39.781	38.098	38.846	38.971	32.546	40.03	40.217	40.092	40.092	40.279	40.03	32.234	39.469	39.532	39.656	39.532	39.656	39.594
18	32.858	38.971	39.345	39.656	39.781	39.968	39.968	33.357	40.84	40.965	40.965	40.84	40.778	40.653	32.296	39.345	39.719	39.656	39.719	39.906	40.03
19	32.234	39.594	39.843	39.781	39.906	39.656	39.656	32.796	41.027	40.716	41.588	41.65	41.712	41.65	31.797	39.719	39.656	39.532	39.594	39.719	39.781
20	32.359	39.469	39.407	39.407	39.656	39.594	39.407	32.484	41.276	41.214	40.903	41.089	40.965	40.778	32.234	39.781	39.906	39.968	40.466	40.342	40.03
21	30.986	39.282	40.03	40.217	40.217	40.092	39.781	31.173	41.962	42.211	41.899	42.149	42.086	42.149	32.421	40.03	40.217	40.279	40.217	40.092	40.217
22	30.486	39.095	38.971	39.158	39.158	39.594	39.906	32.296	41.526	41.152	41.214	41.401	41.214	41.027	31.11	38.721	39.095	39.033	39.158	39.158	38.971
Average	31.7867	39.355	39.5732	39.6667	39.4693	39.625	39.6148	32.442	41.1102	41.0792	41.1102	41.2035	41.1723	41.0478	32.0153	39.5108	39.6875	39.6873	39.781	39.8122	39.7705
SD	0.895359	0.29086	0.399147	0.36202	0.756194	0.434848	0.373236	0.722052	0.659197	0.662237	0.626421	0.708945	0.651812	0.753697	0.491176	0.455839	0.375588	0.420259	0.479221	0.407145	0.44822

## Sheet: Arm_skin_temp
	40-Shoulder	40-Shoulder	40-Shoulder	40-Shoulder	40-Shoulder	40-Shoulder	40-Shoulder	42-Waist	42-Waist	42-Waist	42-Waist	42-Waist	42-Waist	42-Waist	40-Waist	40-Waist	40-Waist	40-Waist	40-Waist	40-Waist	40-Waist
	0	5	10	15	20	25	30	0	5	10	15	20	25	30	0	5	10	15	20	25	30
17	31.485	36.047	39.923	36.047	39.735	36.673	38.485	32.113	32.363	32.613	33.363	34.05	34.237	34.613	30.9855	31.6735	31.7355	31.7985	31.9855	32.6735	33.0485
18	31.0165	36.5165	39.2045	37.8925	39.7665	37.9545	38.8295	31.393	31.893	32.955	33.643	34.267	34.517	34.83	31.861	32.298	32.735	32.735	33.361	33.861	34.298
19	31.173	36.923	39.923	35.923	39.985	35.86	34.923	31.112	30.736	31.486	32.424	33.736	33.486	33.799	31.735	31.735	31.797	31.923	31.985	32.797	33.297
20	32.236	37.111	39.548	36.298	39.548	35.986	35.924	31.1425	31.8305	32.3305	33.2045	34.0175	34.0805	34.4545	31.1435	31.7055	31.8305	32.3935	33.3305	33.3935	33.7675
21	30.36	34.673	40.047	35.673	40.36	35.673	33.673	30.048	30.673	30.673	30.548	31.923	32.923	33.861	30.8605	31.4855	31.6105	31.4235	32.4235	32.6105	33.5475
22	33.767	34.954	38.892	34.954	39.33	34.454	39.392	30.862	31.862	34.049	35.174	36.174	36.049	36.486	30.079	30.642	31.017	31.579	33.579	34.079	34.455
Average	31.6729	36.0374	39.5896	36.1313	39.7874	36.1001	36.8711	31.1117	31.5596	32.3511	33.0594	34.0279	34.2154	34.6739	31.1108	31.5899	31.7876	31.9754	32.7774	33.2358	33.7356
SD	1.19517	1.01999	0.462213	0.977362	0.356827	1.16015	2.35435	0.674757	0.69077	1.17311	1.52553	1.35494	1.06527	0.978384	0.647527	0.53893	0.552702	0.499513	0.73066	0.636625	0.554023

## Sheet: SBP
	40-Shoulder	40-Shoulder	40-Shoulder	40-Shoulder	40-Shoulder	42-Waist	42-Waist	42-Waist	42-Waist	42-Waist	40-Waist	40-Waist	40-Waist	40-Waist	40-Waist
	0	5	15	25	Post	0	5	15	25	Post	0	5	15	25	Post
1	135	136	148	140	127	130	145	143	145	134	133	142	151	149	149
2	127	122	136	124	130	121	103	114	120	127	131	114	124	128	127
3	113	99	97	100	116	114	105	99	105	120	115	98	103	91	123
4	123	104	117	111	112	115	95	101	109	120	119	91	92	104	120
5	125	110	113	117	122	125	108	120	122	127	118	109	121	122	135
6	113	90	95	94	111	112	85	81	88	112	108	76	95	79	107
7	107	85	97	96	105	97	105	86	83	107	106	77	78	81	105
8	114	116	118	119	127	119	118	120	117	124	114	109	93	105	130
9	107	106	108	116	117	116	90	110	107	114	112	98	96	105	113
10	140	133	128	134	142	133	116	119	125	128	141	111	113	119	126
11	124	109	107	119	130	121	112	112	116	128	126	113	105	110	133
12	111	103	108	112	114	115	93	100	108	121	132	104	92	91	111
13	110	95	96	95	118	113	100	102	108	115	105	85	90	90	110
14	120	109	112	118	126	114	107	109	117	131	114	106	108	113	122
15	110	107	100	96	111	114	105	102	111	119	110	105	97	101	129
16	111	103	99	107	123	114	96	103	108	122	110	97	94	90	113
17	127	111	119	112	126	126	119	131	112	134	121	113	124	117	134
18	123	122	115	112	133	124	118	113	110	128	130	105	109	124	134
19	120	112	123	114	127	125	100	127	129	130	128	106	113	117	123
20	129	117	115	109	136	108	115	123	116	134	129	119	128	112	120
21	97	93	91	104	108	108	90	95	101	111	105	105	106	97	109
22	116	119	113	126	133	124	130	144	142	131	120	116	125	125	131
Average	118.273	109.136	111.591	112.5	122.455	117.636	107.045	111.545	113.591	123.5	119.409	104.5	107.136	107.727	122.909
SD	10.1802	12.8519	14.1106	12.2465	9.84996	8.18562	14.1067	16.2179	14.3283	8.01041	10.4775	14.3817	16.7369	17.1108	11.2203

## Sheet: DBP
	40-Shoulder	40-Shoulder	40-Shoulder	40-Shoulder	40-Shoulder	42-Waist	42-Waist	42-Waist	42-Waist	42-Waist	40-Waist	40-Waist	40-Waist	40-Waist	40-Waist
	0	5	15	25	Post	0	5	15	25	Post	0	5	15	25	Post
1	79	70	85	58	62	75	78	80	76	83	76	78	78	78	75
2	74	66	70	61	71	70	61	66	58	69	72	65	68	68	70
3	66	58	51	56	58	71	61	55	61	61	65	60	63	58	72
4	74	57	59	52	58	76	59	56	57	61	76	56	55	58	66
5	69	49	53	51	55	66	51	59	61	67	62	52	53	58	63
6	73	52	54	48	56	73	51	49	48	60	73	53	61	49	67
7	70	63	63	52	58	63	86	51	52	70	73	56	54	52	72
8	69	68	56	55	64	70	64	72	68	69	68	56	61	63	74
9	58	53	53	46	42	70	52	51	50	54	60	49	42	50	55
10	79	67	57	59	66	69	64	64	55	67	73	59	60	56	67
11	64	64	56	49	57	69	56	53	56	54	68	53	58	54	61
12	62	49	35	37	39	63	48	44	42	50	81	56	54	51	70
13	60	53	53	53	50	68	60	55	55	55	65	55	50	53	61
14	78	67	59	58	69	77	63	60	63	66	71	68	62	63	75
15	64	54	47	45	54	64	52	47	45	48	64	57	52	44	68
16	66	61	54	56	61	69	56	56	62	61	67	54	51	51	58
17	68	60	53	58	67	74	64	68	63	74	68	59	64	64	71
18	75	78	56	67	68	75	62	63	64	66	80	65	70	73	75
19	66	66	58	62	65	76	61	64	57	67	73	64	66	70	70
20	66	63	54	48	56	61	58	63	58	60	77	63	64	56	58
21	59	49	44	47	42	65	46	37	42	43	65	48	81	49	57
22	69	70	66	68	61	66	71	67	65	57	71	72	64	65	64
Average	68.5455	60.7727	56.1818	53.9091	58.1364	69.5455	60.1818	58.1818	57.1818	61.9091	70.3636	59	60.5	58.3182	66.7727
SD	6.2391	8.0293	9.6295	7.42524	8.79554	4.73817	9.38913	9.85435	8.40429	9.17507	5.67824	7.39369	9.10651	8.74717	6.31651

## Sheet: SFA_diameter
	40-Shoulder	40-Shoulder	42-Waist	42-Waist	40-Waist	40-Waist
	Pre	Post	Pre	Post	Pre	Post
1	0.783	0.838	0.899	0.891	0.912	0.894
2	0.612	0.692	0.616	0.646	0.579	0.619
3	0.645	0.672	0.665	0.69	0.64	0.711
4	0.481	0.553	0.476	0.559	0.473	0.53
5	0.596	0.654	0.575	0.648	0.606	0.674
6	0.537	0.491	0.451	0.497	0.415	0.484
7	0.555	0.579	0.627	0.696	0.53	0.597
8	0.633	0.695	0.581	0.648	0.612	0.636
9	0.611	0.647	0.624	0.689	0.626	0.656
10	0.617	0.669	0.659	0.662	0.615	0.604
11	0.7	0.692	0.629	0.692	0.634	0.691
12	0.617	0.629	0.611	0.62	0.589	0.597
13	0.569	0.656	0.564	0.662	0.604	0.648
14	0.646	0.672	0.545	0.607	0.548	0.6
15	0.522	0.615	0.541	0.577	0.554	0.63
16	0.56	0.639	0.593	0.66	0.544	0.619
17	0.51	0.527	0.492	0.539	0.527	0.563
18	0.749	0.784	0.691	0.733	0.707	0.748
19	0.661	0.771	0.651	0.817	0.646	0.719
20	0.577	0.626	0.619	0.639	0.639	0.638
21	0.473	0.523	0.451	0.532	0.433	0.475
22	0.695	0.707	0.71	0.707	0.677	0.683
Average	0.602571	0.648762	0.598095	0.652571	0.592048	0.634905
SD	0.0765338	0.0832235	0.0941323	0.0891488	0.0987778	0.0862468

## Sheet: SFA_mean_flow
	40-Shoulder	40-Shoulder	42-Waist	42-Waist	40-Waist	40-Waist
	Pre	Post	Pre	Post	Pre	Post
1	94.717	758.841	163.367	1388.03	146.041	987.149
2	103.403	613.694	73.2	563.536	81.751	375.645
3	148.534	399.836	136.309	443.207	127.883	397.427
4	98.944	610.086	108.626	828.157	117.988	755.581
5	202.205	852.081	143.994	741.101	142.079	665.088
6	144.571	386.748	144.705	491.658	61.673	449.293
7	116.427	737.784	199.565	1128.43	147.512	518.102
8	95.79	531.418	102.38	806.305	74.228	389.226
9	64.289	613.594	113.595	720.678	115.914	446.552
10	288.295	432.216	309.916	751.82	244.943	404.542
11	202.272	925.175	116.694	1055.79	94.169	578.887
12	81.73	582.603	81.208	672.904	126.243	398.568
13	154.546	693.126	111.981	1026.9	140.139	862.998
14	174.829	842.457	147.883	1379.61	230.419	842.428
15	90.031	722.565	135.246	889.846	90.417	982.577
16	93.837	443.281	95.364	810.001	60.804	470.661
17	107.772	247.463	138.644	582.08	155.199	459.367
18	129.434	674.311	129.887	574.11	137.418	551.58
19	160.027	630.602	136.096	956.504	100.324	533.353
20	141.338	681.029	143.526	782.986	232.813	615.843
21	52.605	432.467	107.742	585.308	299.753	236.139
22	94.086	747.683	252.27	630.881	180.272	685.381
Average	129.076	616.321	140.554	809.539	141.272	573.018
SD	54.016	171.969	53.9878	259.857	62.832	205.615

## Sheet: SFA_mean_shear
	40-Shoulder	40-Shoulder	42-Waist	42-Waist	40-Waist	40-Waist
	Pre	Post	Pre	Post	Pre	Post
1	14.4192	106.412	18.1208	162.684	15.3314	114.129
2	34.4038	152.934	21.3097	171.024	29.3099	130.081
3	42.7727	108.524	36.0933	112.905	38.3297	90.7483
4	71.1453	296.489	80.1047	394.092	90.8235	424.467
5	71.82	249.846	59.5655	224.6	48.2614	179.239
6	77.2502	271.266	126.061	338.779	68.5594	337.931
7	51.9332	307.587	61.4707	275.683	76.5539	210.035
8	27.4995	131.496	40.9204	248.236	25.4746	124.829
9	21.2972	187.545	37.35	183.368	38.6168	131.489
10	99.5923	118.582	88.0157	215.664	87.956	151.142
11	47.4776	228.681	36.0082	261.043	28.0659	144.11
12	27.1046	194.115	28.7469	234.44	51.6202	156.497
13	68.1178	202.559	50.0189	295.609	51.8422	262.427
14	51.4076	232.258	71.6848	517.229	116.457	325.765
15	51.3258	257.989	68.4673	378.681	41.4256	330.138
16	38.5769	141.53	33.2227	231.327	28.6439	163.876
17	63.2107	137.991	90.3225	305.046	82.7565	211.782
18	25.1784	116.241	31.6927	120.258	31.6866	109.634
19	44.6725	113.992	39.801	146.047	29.3917	119.447
20	59.8582	228.769	50.5221	250.964	74.4914	197.95
21	36.753	246.352	89.2592	316.1	301.753	183.962
22	21.6654	170.669	57.2266	147.282	44.875	175.161
Average	47.6128	190.992	55.272	251.412	63.7375	194.311
SD	21.5834	64.8303	27.1001	98.6908	59.2723	88.5875

[truncated: 22 more sheets: SFA_ant_shear, SFA_ret_shear, BA_diameter, BA_mean_flow, BA_mean_shear, BA_ant_shear, BA_ret_shear, Plasma_volume, IL-6, Cortisol, Thermal_sensation(above), Thermal_sensation(below), Thermal_comfort, Thermal_desirability, Desired_exit, Heat_illness, Condition_preference, Orthostatic_hypotension, Sit.Stand_SBP, Sit-Stand_DBP …]
